# Supplementary material for: Prediction of adult post-hemorrhagic hydrocephalus: a risk score based on clinical data
Source: Sci Rep. 2022 Jul 16;12:12213. doi: 10.1038/s41598-022-16577-6 (PMC9288433; doi:10.1038/s41598-022-16577-6)
Supplement: Supplementary file 1 — Supplementary Information 1. [file 41598_2022_16577_MOESM1_ESM.xlsx]

## Sheet: Sheet1
Code	Gender	Age	GCS	CSF-TP	Time	PHH	Hypertension	Diabetes	Days
1	0	66	7	319	30	1	1	0	6
2	1	53	11	87	30	0	0	0	2
3	1	61	6	587	28	1	1	0	12
4	0	66	15	767	28	1	1	0	1
5	0	59	4	453	28	1	1	0	8
6	0	48	5	89	28	1	0	0	9
7	0	48	6	700	28	0	0	0	3
8	0	69	12	2317	28	0	1	0	5
9	0	22	6	476	28	0	0	0	4
10	1	74	8	463	27	1	1	0	2
11	0	74	15	283	26	1	1	0	0
12	1	38	6	2572	26	1	0	0	10
13	1	71	6	872	26	1	1	0	1
14	1	56	4	1050	26	1	0	0	8
15	0	70	15	955	26	1	1	0	3
16	1	47	7	879	25	1	1	0	8
17	1	71	6	164	25	1	1	0	4
18	1	68	8	263	25	1	1	0	2
19	1	54	10	359	25	1	1	0	7
20	0	67	3	1493	25	1	1	0	13
21	0	69	15	324	24	1	1	0	2
22	0	52	15	733	24	1	0	0	1
23	0	37	7	420	24	0	1	0	6
24	1	44	5	1617	23	1	1	0	21
25	1	74	5	402	23	1	0	0	5
26	0	68	9	782	23	1	0	1	9
27	0	66	6	688	23	0	0	0	3
28	0	59	15	1941	23	0	1	1	1
29	1	34	15	1248	23	0	0	0	5
30	0	75	9	923	22	1	1	0	9
31	0	63	15	823	22	1	1	0	0
32	0	60	4	393	22	1	1	0	9
33	1	61	7	139	22	1	1	0	6
34	0	50	7	645	22	0	0	0	0
35	1	76	15	903	21	1	1	1	0
36	1	50	4	769	21	1	0	0	10
37	1	37	7	1367	21	1	0	0	11
38	0	49	6	83	21	0	1	1	5
39	1	49	6	291	21	0	1	0	4
40	1	51	6	2740	20	1	1	0	10
41	0	54	7	729	20	1	0	0	7
42	1	64	14	204	20	1	1	0	3
43	1	59	8	397	20	1	0	0	3
44	0	52	5	1997	20	0	1	0	7
45	0	56	7	2597	19	1	1	0	13
46	1	77	7	1616	19	1	1	1	5
47	0	57	15	689	19	0	0	0	2
48	1	12	15	392	19	0	0	0	1
49	1	61	15	2137	19	0	0	0	1
50	1	50	7	770	19	0	1	0	1
51	1	59	15	331	19	0	0	0	0
52	0	32	15	1157	19	0	0	0	0
53	0	51	15	471	19	0	0	0	2
54	0	60	8	851	18	1	0	0	0
55	1	50	5	1648	18	1	0	0	10
56	1	61	7	735	18	1	1	0	6
57	0	59	4	756	18	1	0	0	6
58	1	66	7	1093	18	1	0	0	12
59	0	76	7	1177	18	1	1	0	1
60	0	52	8	1556	18	1	1	0	8
61	1	64	4	1758	18	1	1	0	11
62	1	42	15	981	18	0	0	0	4
63	1	59	15	172	18	0	1	0	8
64	0	58	11	883	18	0	0	0	6
65	0	42	6	1506	18	0	1	0	5
66	0	62	15	358	18	0	0	0	3
67	1	44	15	1323	18	0	0	0	3
68	1	74	11	459	18	0	0	0	4
69	0	73	14	425	18	0	1	0	5
70	1	74	6	821	17	1	0	0	2
71	0	54	14	1840	17	1	1	0	0
72	0	74	6	2127	17	1	1	0	4
73	0	56	14	735	17	0	1	1	0
74	1	64	15	2236	17	0	0	0	5
75	1	47	6	1472	17	0	1	0	5
76	1	56	12	920	17	0	0	0	3
77	1	69	6	543	17	0	1	0	3
78	1	70	15	378	17	0	1	0	1
79	0	65	6	673	17	0	0	0	0
80	1	64	14	410	17	0	1	0	7
81	0	59	14	3457	16	1	0	0	7
82	1	30	7	1050	16	1	0	0	8
83	0	72	7	872	16	1	1	0	10
84	1	55	13	830	16	1	1	0	2
85	0	62	14	1082	16	1	1	0	6
86	1	47	8	579	16	1	1	0	7
87	0	67	7	629	16	1	0	0	3
88	0	49	12	1309	16	0	0	0	7
89	0	61	15	1338	16	0	1	0	1
90	0	49	7	524	16	0	0	0	11
91	0	50	4	739	16	0	1	0	6
92	1	67	4	1801	16	0	1	0	2
93	0	65	7	824	16	0	1	0	3
94	1	62	6	1200	16	0	1	0	6
95	0	54	6	1393	15	1	1	1	2
96	0	68	5	325	15	1	0	0	3
97	0	59	7	620	15	1	1	0	7
98	1	83	6	630	15	1	1	0	0
99	0	55	7	473	15	1	1	1	5
100	0	35	7	2128	15	1	0	0	11
101	0	71	6	1628	15	1	0	0	0
102	1	67	15	545	15	0	0	0	3
103	1	57	15	904	15	0	1	0	0
104	1	66	7	520	15	0	1	0	2
105	0	62	15	1329	15	0	1	0	8
106	1	62	15	249	15	0	1	0	4
107	0	43	15	1015	15	0	1	0	8
108	1	52	10	773	15	0	1	0	16
109	1	49	15	1433	15	0	1	0	2
110	1	71	6	982	15	0	1	0	1
111	1	51	5	1449	14	1	1	0	8
112	1	46	10	574	14	1	0	0	9
113	1	32	6	916	14	1	0	0	5
114	0	83	13	1973	14	1	1	0	2
115	1	49	11	1012	14	1	0	0	3
116	1	67	14	936	14	1	1	0	2
117	1	66	7	1261	14	1	1	0	5
118	0	46	8	248	14	1	0	0	2
119	1	74	6	1490	14	1	0	0	2
120	1	65	6	3327	14	0	1	0	4
121	1	46	6	679	14	0	0	0	4
122	0	64	12	1045	14	0	0	0	1
123	0	71	15	2610	14	0	0	0	9
124	1	59	10	744	14	0	0	0	2
125	0	59	6	997	14	0	1	0	11
126	0	72	15	331	14	0	0	0	3
127	0	34	8	150	14	0	0	0	1
128	1	73	12	1555	13	1	1	0	8
129	0	53	7	866	13	1	0	0	6
130	0	68	7	808	13	1	1	0	5
131	0	49	7	822	13	1	1	0	8
132	0	54	10	2079	13	1	0	1	4
133	1	72	6	1091	13	1	0	0	2
134	1	59	9	985	13	0	0	0	2
135	0	61	6	231	13	0	1	0	3
136	0	72	15	1162	13	0	0	0	2
137	0	41	7	871	13	0	0	0	1
138	1	49	15	704	13	0	1	1	1
139	0	54	7	969	13	0	0	0	6
140	1	61	13	941	13	0	0	0	8
141	1	45	8	790	13	0	0	0	0
142	0	56	6	937	13	0	1	0	6
143	1	52	7	737	13	0	0	0	1
144	0	66	15	1845	13	0	1	0	1
145	0	72	14	880	13	0	0	0	1
146	0	58	15	795	13	0	0	0	6
147	1	64	15	347	13	0	0	0	0
148	1	73	6	1411	13	0	1	1	3
149	0	49	10	1987	12	1	0	0	3
150	0	50	10	683	12	1	1	1	12
151	1	64	8	3177	12	1	1	0	6
152	1	59	12	1633	12	1	1	0	10
153	0	48	9	3388	12	1	0	0	7
154	1	62	6	800	12	1	1	1	5
155	1	53	6	2450	12	1	1	0	7
156	1	58	15	732	12	0	0	0	2
157	1	50	6	1097	12	0	0	0	0
158	0	54	5	419	12	0	1	0	2
159	0	62	15	493	12	0	1	0	3
160	0	48	13	1030	12	0	1	0	6
161	1	49	5	2461	12	0	0	0	2
162	1	33	8	780	12	0	0	0	4
163	0	59	15	574	12	0	0	0	0
164	1	67	13	934	12	0	1	0	1
165	0	51	13	304	12	0	1	0	2
166	0	65	15	870	12	0	0	0	3
167	1	70	10	1872	12	0	0	0	6
168	0	75	11	1995	12	0	1	0	5
169	0	66	11	4185	11	1	1	0	1
170	1	70	15	1142	11	1	1	0	3
171	1	45	6	2457	11	1	0	0	0
172	0	51	6	2700	11	1	0	0	1
173	0	57	7	4150	11	1	0	0	6
174	1	67	5	707	11	1	1	0	1
175	0	73	7	1508	11	1	1	0	6
176	0	44	3	645	11	1	0	0	4
177	1	74	8	2966	11	1	0	0	5
178	0	35	15	1106	11	0	1	0	2
179	1	47	11	2498	11	0	0	0	6
180	0	31	13	1007	11	0	1	0	2
181	1	35	15	622	11	0	0	0	0
182	0	28	13	546	11	0	0	0	2
183	1	43	6	766	11	0	0	0	2
184	1	50	6	343	11	0	0	0	4
185	0	73	15	233	11	0	0	0	1
186	1	53	7	431	11	0	0	0	0
187	1	53	15	277	11	0	0	0	0
188	1	59	6	2252	11	0	1	0	0
189	1	48	5	268	11	0	1	0	6
190	1	45	15	678	11	0	0	0	4
191	0	50	15	881	11	0	0	0	7
192	1	75	14	659	11	0	1	0	2
193	1	62	15	495	11	0	0	0	2
194	0	65	8	1206	10	1	0	0	6
195	0	67	11	2494	10	1	0	0	4
196	0	42	7	1670	10	1	0	0	6
197	1	73	14	1327	10	1	1	0	11
198	0	53	8	1030	10	1	0	0	9
199	0	59	8	1833	10	1	0	0	3
200	1	59	14	665	10	1	1	0	0
201	0	64	7	1257	10	1	0	0	4
202	1	48	7	403	10	1	0	0	15
203	0	58	4	1269	10	1	0	0	1
204	1	78	7	2157	10	1	1	0	0
205	1	54	15	643	10	0	1	0	3
206	0	56	6	1808	10	0	0	0	0
207	0	45	13	1673	10	0	0	0	1
208	1	57	15	308	10	0	1	0	0
209	1	55	6	2155	10	0	1	0	6
210	0	59	6	883	10	0	0	0	2
211	1	60	15	660	10	0	1	0	4
212	0	63	10	925	10	0	0	1	5
213	0	65	15	504	10	0	0	0	1
214	0	57	15	610	10	0	0	0	2
215	1	44	13	350	10	0	0	0	9
216	1	41	15	455	10	0	0	0	5
217	0	42	4	1449	10	0	0	1	9
218	0	68	15	895	10	0	1	0	1
219	1	68	9	1026	10	0	1	0	7
220	1	57	8	5328	9	1	0	0	13
221	1	56	5	2398	9	1	1	1	4
222	1	44	7	2797	9	1	0	0	5
223	0	51	10	2547	9	1	0	0	9
224	1	65	8	2922	9	1	1	0	4
225	0	54	15	1669	9	1	1	0	6
226	1	71	6	2782	9	1	0	0	5
227	1	60	7	641	9	1	1	0	6
228	0	40	6	3304	9	1	0	0	14
229	0	55	6	1839	9	1	1	0	4
230	1	52	6	3917	9	0	1	0	9
231	1	53	15	825	9	0	0	0	2
232	0	65	6	1044	9	0	1	0	8
233	0	62	15	73	9	0	0	0	3
234	1	74	15	1367	9	0	0	1	2
235	0	58	15	575	9	0	0	0	5
236	1	33	13	1956	9	0	0	0	0
237	1	53	6	1221	9	0	0	0	0
238	0	58	8	1884	9	0	1	1	0
239	1	48	15	627	9	0	0	0	0
240	0	51	15	665	9	0	1	0	4
241	1	54	15	2006	9	0	1	0	0
242	1	56	5	926	9	0	0	0	5
243	0	64	15	1258	9	0	1	1	3
244	1	65	15	991	9	0	0	0	0
245	0	69	15	266	9	0	1	0	1
246	1	50	6	627	9	0	0	0	2
247	0	69	15	474	9	0	0	0	2
248	0	52	8	1266	9	0	1	0	4
249	1	21	7	2763	9	0	0	0	0
250	0	70	13	1163	9	0	1	0	5
251	1	70	12	4582	8	1	1	0	5
252	1	54	7	1706	8	1	0	0	7
253	0	49	4	1452	8	1	0	0	1
254	0	62	7	4127	8	1	1	0	0
255	1	70	15	1704	8	1	1	1	5
256	0	65	14	1251	8	1	1	0	8
257	0	76	15	601	8	1	1	0	0
258	0	80	9	759	8	1	1	0	1
259	0	68	13	573	8	1	1	0	2
260	1	68	7	3971	8	1	1	0	1
261	1	68	11	1247	8	1	0	0	4
262	0	54	9	3944	8	0	0	0	4
263	1	60	10	2829	8	0	1	0	4
264	1	65	11	891	8	0	0	0	7
265	0	76	6	1141	8	0	1	0	4
266	0	51	8	4834	8	0	1	0	4
267	0	56	9	3193	8	0	0	0	6
268	0	68	15	4164	8	0	0	0	2
269	0	46	9	1800	8	0	0	0	2
270	1	62	14	1468	8	0	0	0	1
271	1	67	7	2241	8	0	0	0	7
272	1	70	8	1481	8	0	1	0	1
273	0	25	15	328	8	0	0	0	1
274	1	41	15	343	8	0	0	0	2
275	0	64	15	1655	8	0	0	0	3
276	1	69	9	2074	8	0	1	0	4
277	0	71	13	446	8	0	0	0	1
278	1	72	9	189	8	0	1	0	2
279	0	45	10	452	8	0	0	0	5
280	1	22	7	1011	8	0	0	0	4
281	0	46	9	817	8	0	0	0	9
282	1	54	5	2769	8	0	0	0	8
283	0	55	15	717	8	0	1	0	6
284	1	47	3	1911	8	0	0	0	10
285	1	67	14	749	8	0	0	0	4
286	0	27	9	1281	8	0	0	0	6
287	1	68	15	706	8	0	0	0	0
288	1	56	8	1251	7	1	0	0	5
289	0	68	11	725	7	1	1	0	4
290	0	51	6	3541	7	1	0	0	3
291	1	51	3	294	7	1	1	0	7
292	0	72	9	1529	7	1	1	0	1
293	0	50	6	1237	7	0	1	0	3
294	0	55	13	2916	7	0	0	0	3
295	1	49	15	422	7	0	0	0	4
296	1	44	6	2156	7	0	0	0	5
297	1	46	13	1716	7	0	1	0	2
298	0	65	15	2071	7	0	0	0	2
299	1	67	7	2996	7	0	1	0	6
300	0	50	15	174	7	0	0	0	4
301	0	58	15	1514	7	0	1	0	3
302	0	63	15	992	7	0	0	0	4
303	1	64	15	939	7	0	1	0	2
304	1	68	15	1712	7	0	0	0	2
305	0	52	8	908	7	0	0	0	12
306	0	56	11	477	7	0	0	0	6
307	0	67	13	1477	7	0	0	0	0
308	1	43	12	2302	7	0	0	0	6
309	0	35	7	849	7	0	0	0	2
310	0	51	6	532	7	0	0	0	0
311	0	37	7	1384	7	0	0	0	9
312	1	45	13	515	7	0	0	0	3
313	1	61	13	1090	7	0	0	0	2
314	0	67	14	301	7	0	0	0	4
315	1	69	12	597	7	0	1	0	0
316	0	66	12	628	7	0	1	0	1
317	0	67	14	660	7	0	0	0	0
318	0	48	13	2535	7	0	0	0	10
319	1	74	13	506	7	0	0	0	0
320	1	60	6	1325	6	1	1	0	4
321	1	54	11	324	6	1	0	0	1
322	1	57	4	920	6	1	0	0	4
323	0	46	7	3721	6	0	0	0	0
324	1	52	15	1198	6	0	1	0	3
325	0	39	6	4425	6	0	0	0	3
326	0	59	9	4198	6	0	0	0	2
327	0	64	7	2827	6	0	1	0	4
328	1	66	6	1250	6	0	1	0	3
329	1	14	9	1222	6	0	0	0	5
330	0	34	15	1325	6	0	0	0	0
331	1	39	15	3484	6	0	0	0	1
332	0	42	15	647	6	0	0	0	3
333	0	55	15	844	6	0	1	0	3
334	1	61	15	497	6	0	0	0	0
335	0	63	15	1807	6	0	0	0	5
336	1	56	15	428	6	0	0	0	0
337	0	44	13	2978	6	0	0	0	2
338	0	64	14	525	6	0	1	0	1
339	1	56	6	1002	6	0	1	1	3
340	1	59	13	537	6	0	1	0	4
341	0	52	8	1384	5	1	0	0	1
342	0	78	9	1479	5	1	0	0	0
343	0	53	8	1187	5	0	1	0	8
344	1	61	6	2049	5	0	1	0	2
345	1	55	13	1472	5	0	1	0	2
346	1	52	15	1682	5	0	0	0	4
347	1	56	15	889	5	0	1	0	7
348	1	41	9	933	5	0	0	0	11
349	1	45	12	1295	5	0	0	0	3
350	1	46	7	2344	5	0	1	0	7
351	1	70	13	1548	5	0	0	0	2
352	1	68	6	1401	5	0	1	0	0
353	0	65	6	538	4	1	1	0	2
354	0	43	13	2276	4	0	0	0	2
355	1	34	6	4839	4	0	0	0	5
356	0	39	12	3143	4	0	0	0	1
357	0	48	8	1468	4	0	0	0	1
358	1	50	6	542	4	0	1	1	8
359	1	53	8	1296	4	0	1	0	1
360	0	67	15	1994	4	0	1	0	2
361	0	17	13	215	4	0	0	0	1
362	0	33	6	189	4	0	0	0	0
363	1	52	6	595	4	0	0	0	0
364	0	59	6	1453	4	0	0	0	7
365	1	70	10	988	4	0	0	0	4
366	0	51	15	572	4	0	1	0	0
367	0	56	10	734	4	0	0	0	3
368	0	54	9	366	3	0	1	0	0
369	1	47	11	1275	3	0	0	0	0
370	0	64	15	2490	3	0	0	0	4
371	0	70	11	557	3	0	0	0	5
372	1	16	15	923	3	0	0	0	1
373	0	63	15	1370	3	0	1	0	0
374	1	61	15	614	2	0	0	0	0
375	1	60	11	698	2	0	1	0	3
376	1	61	15	579	2	0	1	0	0
377	1	65	15	2654	2	0	0	0	0
378	0	85	15	2379	2	0	1	0	0
379	1	64	15	2431	2	0	0	0	0
380	0	55	13	828	2	0	1	0	4
381	1	47	9	566	2	0	0	0	0
382	1	20	15	252	1	0	0	0	0
