# Supplementary material for: Prediction of adult post-hemorrhagic hydrocephalus: a risk score based on clinical data
Source: Sci Rep. 2022 Jul 16;12:12213. doi: 10.1038/s41598-022-16577-6 (PMC9288433; doi:10.1038/s41598-022-16577-6)
Supplement: Supplementary file 4 — Supplementary Information 4. [file 41598_2022_16577_MOESM4_ESM.xlsx]

## Sheet: Sheet1
	Code	Gender	Age	CSF-TP	Time	GCS	Days	PHH
	1	woman	74	505	3	10	0	yes
	2	woman	37	1367	22	6	11	yes
	3	man	55	1997	8	7	6	yes
	4	man	63	2668	13	6	2	yes
	5	man	75	1995	11	9	5	no
	6	man	83	1973	14	13	3	yes
	7	man	42	1023	4	3	4	yes
	8	man	77	560	13	6	2	yes
	9	man	64	464	4	15	3	no
	10	woman	51	1561	12	14	0	no
	11	woman	66	1856	8	7	0	no
	12	woman	54	1145	2	14	0	no
	13	man	48	959	16	15	0	no
	14	woman	68	1579	8	15	0	no
	15	woman	66	1526	6	7	11	yes
	16	man	66	2379	2	8	0	no
	17	woman	63	1614	8	13	9	yes
	18	woman	70	2347	7	7	2	yes
	19	man	50	1979	21	6	16	yes
	20	woman	67	120	13	13	2	yes
	21	man	61	2287	10	12	0	yes
	22	woman	57	594	4	15	0	no
	23	woman	56	115	11	3	7	no
	24	man	43	526	17	3	1	yes
	25	woman	83	195	10	14	0	no
	26	woman	77	2060	11	11	2	yes
	27	man	59	598	17	12	2	no
	28	woman	61	517	3	12	0	no
	29	woman	55	376	10	12	0	no
	30	woman	67	1632	7	5	8	yes
	31	woman	69	2540	10	6	0	no
	32	man	58	213	7	15	0	no
	33	woman	63	424	8	14	0	no
	34	woman	67	1202	14	7	0	yes
	35	woman	55	755	18	5	3	yes
	36	man	49	1074	12	7	1	yes
	37	man	65	737	14	10	1	no
	38	man	77	1428	24	7	12	yes
	39	woman	58	861	3	6	3	yes
	40	woman	71	1527	7	4	6	yes
	41	woman	69	1043	11	6	4	yes
	42	man	66	977	19	15	7	yes
	43	man	50	1443	13	6	8	yes
	44	man	66	290	12	13	4	yes
	45	woman	56	1956	2	15	0	no
	46	woman	68	1579	8	15	0	no
	47	man	47	1651	4	15	0	no
	48	man	64	560	14	12	0	yes
	49	woman	51	1689	4	15	1	no
	50	woman	76	522	7	13	1	no
	51	man	67	319	8	14	1	yes
	52	woman	54	503	14	15	1	no
	53	man	45	1034	14	6	3	no
	54	woman	69	673	4	15	0	no
	55	woman	45	661	5	14	1	no
	56	woman	56	617	28	6	7	yes
	57	woman	54	831	12	12	2	yes
	58	woman	62	498	28	7	0	yes
	59	man	55	532	12	7	2	yes
	60	woman	40	1532	2	14	0	no
	61	woman	62	1120	12	15	0	no
	62	man	63	1309	6	10	0	yes
	63	woman	66	587	7	6	0	yes
	64	woman	86	1179	3	4	1	yes
	65	man	63	1353	7	13	0	no
	66	woman	61	939	13	12	3	no
	67	man	69	1649	6	15	0	no
	68	woman	49	1014	2	15	0	no
	69	woman	54	877	3	14	0	no
	70	man	72	286	3	15	1	no
	71	woman	57	602	3	13	0	no
	72	woman	71	2948	2	15	0	no
	73	woman	66	372	2	15	0	no
	74	man	53	486	10	15	0	no
	75	man	46	302	6	14	0	no
	76	woman	48	342	8	14	1	no
	77	woman	68	947	12	14	3	yes
	78	woman	58	655	2	7	0	no
	79	man	57	623	5	15	2	no
	80	woman	70	1721	9	12	6	yes
	81	woman	53	313	5	14	1	no
	82	woman	72	621	5	9	1	yes
